# Supplementary material for: Tuning SAS-6 architecture with monobodies impairs distinct steps of centriole assembly
Source: Nat Commun. 2021 Jun 21;12:3805. doi: 10.1038/s41467-021-23897-0 (PMC8217511; doi:10.1038/s41467-021-23897-0)
Supplement: Supplementary file 7 — Source Data [file 41467_2021_23897_MOESM7_ESM.zip]

Archive with 10 entries (10 files):
- Figure-2_Source_Data.xlsx
- __MACOSX/._Figure-2_Source_Data.xlsx
- Figure-4_and_Suppl-Fig-7_Source_Data.xlsx
- __MACOSX/._Figure-4_and_Suppl-Fig-7_Source_Data.xlsx
- Suppl-Fig-2_Source_Data.xlsx
- __MACOSX/._Suppl-Fig-2_Source_Data.xlsx
- Suppl-Fig-6_Source_Data.xlsx
- __MACOSX/._Suppl-Fig-6_Source_Data.xlsx
- Soource Data-Gels_Blots.pdf
- __MACOSX/._Soource Data-Gels_Blots.pdf
