# Supplementary material for: Tuning SAS-6 architecture with monobodies impairs distinct steps of centriole assembly
Source: Nat Commun. 2021 Jun 21;12:3805. doi: 10.1038/s41467-021-23897-0 (PMC8217511; doi:10.1038/s41467-021-23897-0)
Supplement: Supplementary file 7 — Source Data [file 41467_2021_23897_MOESM7_ESM.zip › Figure-2_Source_Data.xlsx]

## Sheet: EM classification
	EM particle classification: related to Figure 2f, 2h
	CrSAS-6_NL
		Replicate-1		Replicate-2		Replicate-3		Replicate-4		Replicate-5		Mean	SD	SEM
	Symmetry	Particle No.	Percentage	Particle No.	Percentage	Particle No.	Percentage	Particle No.	Percentage	Particle No.	Percentage
	7	0	0	0	0	0	0	0	0	0	0	0	0	0
	8	310	20.1168	56	20.6642	55	17.134	55	17.4051	40	24.5399	19.972	3.00039	1.34181
	9	1231	79.8832	215	79.3358	266	82.866	261	82.5949	123	75.4601	80.028	3.00039	1.34181
	10	0	0	0	0	0	0	0	0	0	0	0	0	0
	SUM	1541	100	271	100	321	100	316	100	163	100	100
	CrSAS-6_NL + MB-CRS6-1
		Replicate-1		Replicate-2		Replicate-3		Mean	SD	SEM
	Symmetry	Particle No.	Percentage	Particle No.	Percentage	Particle No.	Percentage
	7	0	0	0	0	0	0	0	0	0
	8	72	9.7035	501	26.053	28	6.42202	14.0595	10.5155	6.07112
	9	462	62.2642	1181	61.4145	370	84.8624	69.5137	13.2992	7.67828
	10	208	28.0323	241	12.5325	38	8.7156	16.4268	10.2303	5.90645
	SUM	742	100	1923	100	436	100	100
