# Supplementary material for: Tuning SAS-6 architecture with monobodies impairs distinct steps of centriole assembly
Source: Nat Commun. 2021 Jun 21;12:3805. doi: 10.1038/s41467-021-23897-0 (PMC8217511; doi:10.1038/s41467-021-23897-0)
Supplement: Supplementary file 7 — Source Data [file 41467_2021_23897_MOESM7_ESM.zip › Figure-4_and_Suppl-Fig-7_Source_Data.xlsx]

## Sheet: Centriole_quantification
	Raw centriole (Centrin2 foci) or spindle pole numbers in mitotic cells: related to Figure 4 and Supplementary figure 7																										Numbers/Percentage of mitotic cells with centriole (Centrin2 foci) in bins: related to Figure 4e, 4j and Supplementary figure 7a
	RPE-1::p53(-)			RPE-1::p53(-);sas-6(-)			RPE-1::p53(-);sas-6(-)::HsSAS-6-eGFP			RPE-1::p53(-);sas-6(-)::ChSAS-6-eGFP			RPE-1::p53(-);sas-6(-)::ChSAS-6-eGFP														RPE-1::p53(-)					RPE-1::p53(-);sas-6(-)					RPE-1::p53(-);sas-6(-)::HsSAS-6-eGFP					RPE-1::p53(-);sas-6(-)::ChSAS-6-eGFP					RPE-1::p53(-);sas-6(-)::ChSAS-6-eGFP
													MB-NC (+)DOX			MB-CRS6-1 (+)DOX			MB-CRS6-13 (+)DOX			MB-CRS6-15 (+)DOX																									MB-NC (+)DOX
	Centrin2 foci	Spindle poles	Replicate	Centrin2 foci	Spindle poles	Replicate	Centrin2 foci	Spindle poles	Replicate	Centrin2 foci	Spindle poles	Replicate	Centrin2 foci	Spindle poles	Replicate	Centrin2 foci	Spindle poles	Replicate	Centrin2 foci	Spindle poles	Replicate	Centrin2 foci	Spindle poles	Replicate				No. of mitotic cells with No. of Centrin foci				No. of mitotic cells with No. of Centrin foci					No. of mitotic cells with No. of Centrin foci					No. of mitotic cells with No. of Centrin foci					No. of mitotic cells with No. of Centrin foci
	4	2	1	0	1	1	4	2	1	4	2	1	4	2	1	4	2	1	7	2	1	3	3	1			Replicates	<4	=4	>4	n	Replicates	<4	=4	>4	n	Replicates	<4	=4	>4	n	Replicates	<4	=4	>4	n	Replicates	<4	=4
	4	2	1	0	2	1	4	2	1	4	2	1	5	3	1	4	2	1	4	2	1	4	2	1			1	9	55	2	66	1	55	0	0	55	1	5	45	5	55	1	10	29	11	50	1	13	20
	4	2	1	0	1	1	4	2	1	6	1	1	3	2	1	4	2	1	8	2	1	3	2	1			2	1	61	3	65	2	55	0	0	55	2	1	43	11	55	2	18	29	8	55	2	12	31
	4	2	1	0	1	1	4	2	1	4	2	1	4	2	1	4	2	1	3	2	1	2	1	1			3	4	49	2	55	3	55	0	0	55	3	12	83	15	110	3	28	61	21	110	3	17	64
	4	2	1	0	2	1	4	2	1	4	2	1	3	2	1	4	2	1	4	2	1	5	2	1			4	0	49	6	55	4	55	0	0	55	4	7	42	6	55	4	11	37	7	55	4	7	21
	4	2	1	0	1	1	4	2	1	2	1	1	4	2	1	8	4	1	4	2	1	4	3	1			5	2	53	0	55	5	55	0	0	55	5	15	62	10	87	5	19	48	22	89	5	8	38
	3	2	1	0	2	1	4	2	1	4	2	1	3	2	1	10	4	1	4	3	1	7	4	1			6	1	54	0	55						6	6	39	10	55	6	10	37	8	55
	4	2	1	0	2	1	4	2	1	4	2	1	5	3	1	4	2	1	4	2	1	0	0	1			7	1	54	0	55						7	15	36	4	55	7	6	29	20	55
	6	3	1	0	2	1	4	2	1	4	2	1	4	2	1	6	3	1	5	3	1	1	1	1													8	2	46	7	55	8	10	28	17	55
	4	2	1	0	0	1	4	2	1	4	2	1	4	2	1	11	5	1	9	5	1	5	2	1																		9	13	33	9	55
	3	2	1	0	2	1	4	2	1	4	2	1	4	2	1	5	2	1	2	1	1	4	2	1																		10	8	32	15	55
	4	2	1	0	2	1	4	2	1	4	2	1	3	2	1	4	2	1	5	3	1	0	0	1
	4	2	1	0	2	1	4	2	1	0	0	1	4	2	1	4	4	1	5	4	1	4	2	1			Sum	18	375	13	406	Sum	275	0	0	275	Sum	63	396	68	527	Sum	133	363	138	634	Sum	57	174
	4	2	1	0	2	1	3	2	1	3	1	1	3	2	1	5	2	1	11	5	1	4	2	1
	4	2	1	0	2	1	4	2	1	1	1	1	5	2	1	7	4	1	5	2	1	1	1	1			% of mitotic cells with No. of Centrin foci					% of mitotic cells with No. of Centrin foci					% of mitotic cells with No. of Centrin foci					% of mitotic cells with No. of Centrin foci					% of mitotic cells with No. of Centrin foci
	4	2	1	0	2	1	6	6	1	5	5	1	5	2	1	4	2	1	3	2	1	5	2	1			Replicates	<4	=4	>4	n	Replicates	<4	=4	>4	n	Replicates	<4	=4	>4	n	Replicates	<4	=4	>4	n	Replicates	<4	=4
	4	2	1	0	0	1	4	2	1	3	1	1	4	2	1	4	2	1	3	2	1	4	2	1			1	13.6364	83.3333	3.0303	66	1	100	0	0	55	1	9.09091	81.8182	9.09091	55	1	20	58	22	50	1	26	40
	4	2	1	0	2	1	6	3	1	3	1	1	3	1	1	4	2	1	4	2	1	1	1	1			2	1.53846	93.8462	4.61538	65	2	100	0	0	55	2	1.81818	78.1818	20	55	2	32.7273	52.7273	14.5455	55	2	21.8182	56.3636
	4	2	1	0	2	1	3	2	1	4	2	1	4	2	1	4	2	1	3	2	1	5	2	1			3	7.27273	89.0909	3.63636	55	3	100	0	0	55	3	10.9091	75.4545	13.6364	110	3	25.4545	55.4545	19.0909	110	3	15.4545	58.1818
	3	2	1	0	1	1	4	2	1	4	2	1	1	1	1	6	5	1	4	2	1	4	2	1			4	0	89.0909	10.9091	55	4	100	0	0	55	4	12.7273	76.3636	10.9091	55	4	20	67.2727	12.7273	55	4	12.7273	38.1818
	4	2	1	0	0	1	4	2	1	4	2	1	3	3	1	4	2	1	2	2	1	3	2	1			5	3.63636	96.3636	0	55	5	100	0	0	55	5	17.2414	71.2644	11.4943	87	5	21.3483	53.9326	24.7191	89	5	14.2857	67.8571
	4	2	1	0	2	1	4	2	1	4	2	1	4	2	1	3	2	1	4	2	1	4	2	1			6	1.81818	98.1818	0	55						6	10.9091	70.9091	18.1818	55	6	18.1818	67.2727	14.5455	55
	4	2	1	0	0	1	4	2	1	8	4	1	6	3	1	4	2	1	4	2	1	0	0	1			7	1.81818	98.1818	0	55						7	27.2727	65.4545	7.27273	55	7	10.9091	52.7273	36.3636	55
	4	2	1	0	2	1	4	2	1	6	2	1	2	2	1	5	2	1	6	3	1	6	2	1													8	3.63636	83.6364	12.7273	55	8	18.1818	50.9091	30.9091	55
	4	2	1	0	2	1	4	2	1	4	3	1	4	2	1	8	2	1	3	2	1	1	1	1																		9	23.6364	60	16.3636	55
	2	1	1	0	0	1	4	2	1	3	2	1	1	1	1	3	2	1	6	2	1	2	2	1																		10	14.5455	58.1818	27.2727	55
	4	2	1	0	0	1	4	2	1	4	2	1	4	2	1	4	2	1	3	2	1	7	3	1
	4	2	1	0	1	1	3	2	1	3	2	1	8	5	1	4	2	1	3	2	1	2	1	1			Mean	4.24575	92.5841	3.17016	406	Mean	100	0	0	275	Mean	11.7006	75.3853	12.9141	527	Mean	20.4985	57.6478	21.8537	634	Mean	18.0571	52.1169
	4	2	1	0	2	1	4	2	1	3	2	1	4	2	1	4	2	1	7	2	1	4	1	1			sd	4.74095	5.60547	3.92357		sd	0	0	0		sd	7.9732	6.02237	4.32589		sd	5.99352	5.80868	7.87417		sd	5.6267	12.6844
	4	2	1	0	0	1	4	2	1	5	2	1	4	2	1	5	2	1	7	5	1	3	2	1			sem	1.75332	2.11867	1.48297		sem	0	0	0		sem	2.81895	2.12923	1.52943		sem	1.89532	1.83687	2.49003		sem	2.51634	5.67265
	3	2	1	0	2	1	4	2	1	3	2	1	5	2	1	6	5	1	5	2	1	6	2	1
	4	2	1	0	0	1	4	2	1	4	2	1	4	2	1	5	2	1	4	2	1	0	0	1			Numbers/Percentage of mitotic cells with spindle pole numbers in bins: related to Supplementary figure 7b
	4	2	1	0	1	1	4	2	1	4	2	1	8	4	1	3	2	1	4	2	1	3	2	1			RPE-1::p53(-)					RPE-1::p53(-);sas-6(-)					RPE-1::p53(-);sas-6(-)::HsSAS-6-eGFP					RPE-1::p53(-);sas-6(-)::ChSAS-6-eGFP					RPE-1::p53(-);sas-6(-)::ChSAS-6-eGFP
	4	2	1	0	2	1	4	2	1	5	2	1	5	2	1	6	3	1	3	2	1	3	1	1																							MB-NC (+)DOX
	4	2	1	0	2	1	0	0	1	4	2	1	3	2	1	2	1	1	4	3	1	3	1	1				No. of cells with mitotic spindle poles					No. of cells with mitotic spindle poles					No. of cells with mitotic spindle poles					No. of cells with mitotic spindle poles					No. of cells with mitotic spindle poles
	4	2	1	0	0	1	4	2	1	4	2	1	8	4	1	9	3	1	10	5	1	2	1	1			Replicates	<2	=2	>2	n	Replicates	<2	=2	>2	n	Replicates	<2	=2	>2	n	Replicates	<2	=2	>2	n	Replicates	<2	=2
	4	2	1	0	1	1	4	2	1	6	4	1	4	2	1	13	6	1	3	2	1	4	2	1			1	1	63	2	66	1	30	25	0	55	1	1	49	5	55	1	7	37	6	50	1	4	36
	4	2	1	0	0	1	4	2	1	4	2	1	7	4	1	7	4	1	4	2	1	1	1	1			2	0	62	3	65	2	25	30	0	55	2	1	49	5	55	2	5	47	3	55	2	3	48
	4	2	1	0	1	1	4	2	1	6	3	1	4	2	1	5	2	1	5	2	1	3	2	1			3	0	55	0	55	3	30	25	0	55	3	7	98	5	110	3	16	90	4	110	3	10	93
	3	2	1	0	0	1	4	2	1	6	3	1	3	2	1	5	2	1	4	2	1	4	2	1			4	0	52	3	55	4	20	35	0	55	4	0	54	1	55	4	5	45	5	55	4	3	41
	4	2	1	0	2	1	4	2	1	4	2	1	6	4	1	4	2	1	7	2	1	4	2	1			5	3	52	0	55						5	4	74	9	87	5	5	68	16	89	5	3	48
	4	2	1	0	0	1	8	4	1	4	2	1	4	2	1	4	2	1	5	2	1	4	2	1			6	3	52	0	55						6	2	50	3	55	6	3	51	1	55
	4	2	1	0	2	1	4	2	1	5	2	1	5	2	1	6	3	1	6	3	1	4	2	1			7	5	50	0	55						7	1	54	0	55	7	5	44	6	55
	4	2	1	0	0	1	4	2	1	4	2	1	4	2	1	5	2	1	4	2	1	1	1	1													8	1	52	2	55	8	5	46	4	55
	4	2	1	0	2	1	4	2	1	4	2	1	4	2	1	5	4	1	4	2	1	5	2	1																		9	9	40	6	55
	4	2	1	0	2	1	4	2	1	4	2	1	5	2	1	6	3	1	4	2	1	1	1	1																		10	2	46	7	55
	3	2	1	0	0	1	6	3	1	4	2	1	5	2	1	4	3	1	4	2	1	3	2	1
	4	2	1	0	0	1	4	2	1	4	2	1	5	2	1	5	2	1	4	2	1	2	1	1			Sum	12	386	8	406	Sum	105	115	0	220	Sum	17	480	30	527	Sum	62	514	58	634	Sum	23	266
	4	2	1	0	0	1	6	3	1	4	2	1	10	5	1	4	1	1	6	3	1	3	2	1
	4	2	1	0	0	1	4	2	1	5	2	1	2	1	1	2	2	1	4	2	1	4	2	1			% of cells with mitotic spindle poles					% of cells with mitotic spindle poles					% of cells with mitotic spindle poles					% of cells with mitotic spindle poles					% of cells with mitotic spindle poles
	4	2	1	0	1	1	4	2	1	2	2	2	5	3	2	8	4	2	2	2	2	1	1	2			Replicates	<2	=2	>2	n	Replicates	<2	=2	>2	n	Replicates	<2	=2	>2	n	Replicates	<2	=2	>2	n	Replicates	<2	=2
	4	2	1	0	1	1	4	2	1	3	2	2	4	2	2	3	3	2	5	2	2	0	1	2			1	1.51515	95.4545	3.0303	66	1	54.5455	45.4545	0	55	1	1.81818	89.0909	9.09091	55	1	14	74	12	50	1	8	72
	4	2	1	0	0	1	4	2	1	4	2	2	4	2	2	3	3	2	6	3	2	1	1	2			2	0	95.3846	4.61538	65	2	45.4545	54.5455	0	55	2	1.81818	89.0909	9.09091	55	2	9.09091	85.4545	5.45455	55	2	5.45455	87.2727
	4	2	1	0	0	1	4	2	1	4	2	2	4	2	2	4	2	2	1	1	2	2	1	2			3	0	100	0	55	3	54.5455	45.4545	0	55	3	6.36364	89.0909	4.54545	110	3	14.5455	81.8182	3.63636	110	3	9.09091	84.5455
	4	2	1	0	2	1	3	2	1	4	2	2	6	2	2	2	2	2	4	2	2	2	1	2			4	0	94.5455	5.45455	55	4	36.3636	63.6364	0	55	4	0	98.1818	1.81818	55	4	9.09091	81.8182	9.09091	55	4	5.45455	74.5455
	4	2	1	0	0	2	4	2	2	4	2	2	4	2	2	8	5	2	4	2	2	0	1	2			5	5.45455	94.5455	0	55						5	4.5977	85.0575	10.3448	87	5	5.61798	76.4045	17.9775	89	5	5.35714	85.7143
	4	2	1	0	2	2	5	2	2	5	2	2	4	2	2	6	1	2	4	2	2	1	1	2			6	5.45455	94.5455	0	55						6	3.63636	90.9091	5.45455	55	6	5.45455	92.7273	1.81818	55
	4	2	1	0	2	2	8	4	2	3	2	2	4	2	2	3	2	2	6	2	2	2	2	2			7	9.09091	90.9091	0	55						7	1.81818	98.1818	0	55	7	9.09091	80	10.9091	55
	9	4	1	0	2	2	6	2	2	2	1	2	3	2	2	7	3	2	4	2	2	0	2	2													8	1.81818	94.5455	3.63636	55	8	9.09091	83.6364	7.27273	55
	3	2	1	0	1	2	4	2	2	4	2	2	4	2	2	4	2	2	4	2	2	1	2	2																		9	16.3636	72.7273	10.9091	55
	4	2	1	0	1	2	4	2	2	4	2	2	7	2	2	2	2	2	3	2	2	1	1	2																		10	3.63636	83.6364	12.7273	55
	4	2	1	0	1	2	4	2	2	4	2	2	4	2	2	5	2	2	1	1	2	2	1	2
	4	2	1	0	2	2	6	3	2	4	2	2	3	1	2	4	2	2	4	2	2	1	1	2			Mean	3.07359	95.0549	1.87146	406	Mean	47.7273	52.2727	0	220	Mean	2.7338	91.7685	5.49765	527	Mean	9.59816	81.2223	9.17957	634	Mean	6.67143	80.8156
	4	2	1	0	2	2	14	7	2	4	2	2	5	2	2	5	2	2	6	2	2	2	1	2			sd	3.61284	2.66736	2.43995		sd	8.70388	8.70388	0		sd	2.01039	4.73977	3.73121		sd	4.20591	5.88477	4.78846		sd	1.75413	7.01129
	3	2	1	0	2	2	4	2	2	3	2	2	4	2	2	2	1	2	1	1	2	1	1	2			sem	1.32928	1.00817	0.922213		sem	4.35194	4.35194	0		sem	0.710779	1.67576	1.31918		sem	1.33003	1.86093	1.51425		sem	0.784473	3.13555
	4	2	1	0	1	2	4	2	2	3	2	2	3	2	2	4	2	2	4	2	2	1	1	2
	4	2	2	0	2	2	9	4	2	6	2	2	4	2	2	5	4	2	2	2	2	0	0	2
	4	2	2	0	2	2	4	2	2	4	2	2	6	2	2	8	4	2	12	5	2	3	2	2
	3	2	2	0	2	2	4	2	2	4	2	2	4	2	2	1	1	2	3	2	2	0	0	2
	4	2	2	0	2	2	4	2	2	2	1	2	4	2	2	8	1	2	2	1	2	1	1	2
	4	2	2	0	2	2	4	2	2	2	2	2	4	2	2	5	4	2	4	2	2	1	1	2
	4	2	2	0	1	2	4	2	2	4	2	2	5	3	2	4	2	2	6	3	2	1	1	2
	8	4	2	0	1	2	8	2	2	5	2	2	4	2	2	9	4	2	3	2	2	2	2	2
	4	2	2	0	1	2	4	2	2	4	2	2	2	2	2	9	2	2	5	2	2	2	1	2
	4	2	2	0	2	2	5	2	2	3	2	2	4	2	2	10	2	2	3	2	2	1	1	2
	4	2	2	0	0	2	4	2	2	10	5	2	4	2	2	6	2	2	4	2	2	2	1	2
	4	2	2	0	2	2	4	2	2	4	2	2	8	2	2	6	2	2	4	2	2	1	1	2
	4	2	2	0	2	2	4	2	2	4	2	2	4	2	2	4	2	2	2	1	2	1	2	2
	4	2	2	0	2	2	4	2	2	6	3	2	6	3	2	2	1	2	4	4	2	2	1	2
	5	2	2	0	1	2	4	2	2	4	2	2	4	2	2	3	1	2	4	2	2	0	0	2
	4	2	2	0	2	2	4	2	2	4	2	2	3	1	2	4	2	2	4	2	2	1	1	2
	4	2	2	0	0	2	3	2	2	3	2	2	4	2	2	6	2	2	4	2	2	2	1	2
	4	2	2	0	0	2	4	2	2	2	1	2	4	2	2	8	2	2	6	2	2	2	1	2
	4	2	2	0	0	2	4	2	2	2	2	2	4	2	2	8	2	2	2	1	2	0	0	2
	4	2	2	0	2	2	4	1	2	4	2	2	3	2	2	3	2	2	3	2	2	1	1	2
	4	2	2	0	1	2	4	2	2	4	2	2	3	2	2	5	3	2	6	3	2	3	2	2
	4	2	2	0	0	2	4	2	2	2	1	2	4	2	2	10	2	2	4	2	2	2	1	2
	4	2	2	0	0	2	4	2	2	4	2	2	4	2	2	8	2	2	4	2	2	1	2	2
	4	2	2	0	2	2	4	2	2	4	2	2	4	2	2	4	4	2	3	2	2	1	1	2
	4	2	2	0	1	2	4	2	2	4	2	2	6	2	2	4	4	2	3	2	2	0	1	2
	4	2	2	0	2	2	9	4	2	4	2	2	4	2	2	5	2	2	6	3	2	2	1	2
	4	2	2	0	1	2	4	2	2	5	2	2	5	2	2	3	3	2	3	2	2	1	1	2
	4	2	2	0	2	2	4	2	2	4	2	2	10	4	2	10	2	2	3	2	2	2	2	2
	4	2	2	0	2	2	4	2	2	3	2	2	2	2	2	2	1	2	4	2	2	1	1	2
	4	2	2	0	2	2	4	2	2	4	2	2	6	2	2	9	2	2	4	2	2	1	1	2
	4	2	2	0	2	2	4	2	2	3	2	2	4	2	2	6	2	2	2	2	2	1	2	2
	4	2	2	0	2	2	4	2	2	8	2	2	4	2	2	3	2	2	3	2	2	0	0	2
	4	2	2	0	1	2	4	2	2	6	2	2	3	2	2	4	2	2	2	1	2	1	2	2
	4	2	2	0	2	2	4	2	2	4	3	2	3	2	2	5	5	2	3	2	2	3	3	2
	4	2	2	0	2	2	4	2	2	4	2	2	4	2	2	4	2	2	4	2	2	2	2	2
	4	2	2	0	1	2	4	2	2	2	2	2	4	2	2	11	5	2	4	2	2	3	2	2
	4	2	2	0	0	2	4	2	2	3	2	2	4	2	2	10	5	2	4	2	2	2	2	2
	4	2	2	0	0	2	12	2	2	4	2	2	3	2	2	8	2	2	4	2	2	1	1	2
	4	2	2	0	2	2	4	2	2	2	1	2	2	1	2	7	2	2	4	2	2	2	1	2
	4	2	2	0	2	2	4	2	2	4	2	2	4	2	2	8	5	2	5	3	2	1	2	2
	4	2	2	0	1	2	4	2	2	4	2	3	4	2	3	8	3	3	4	2	3	4	2	3
	4	2	2	0	2	2	4	2	2	4	2	3	4	2	3	5	2	3	5	2	3	1	1	3
	4	2	2	0	2	2	8	2	2	4	2	3	2	1	3	4	2	3	2	1	3	2	2	3
	4	2	2	0	1	2	4	2	2	4	2	3	6	4	3	4	2	3	7	2	3	2	1	3
	4	2	2	0	1	2	4	2	2	4	2	3	5	2	3	3	1	3	3	2	3	1	1	3
	4	2	2	0	0	3	7	2	3	3	2	3	4	2	3	6	2	3	4	2	3	2	2	3
	4	2	2	0	0	3	4	2	3	2	2	3	6	2	3	6	2	3	4	2	3	5	2	3
	4	2	2	0	0	3	4	2	3	2	2	3	2	1	3	4	2	3	4	2	3	5	2	3
	4	2	2	0	0	3	8	2	3	4	2	3	4	2	3	4	3	3	3	2	3	7	2	3
	4	2	2	0	1	3	4	2	3	2	1	3	2	1	3	7	2	3	4	2	3	3	2	3
	4	2	2	0	1	3	4	2	3	4	2	3	2	2	3	6	2	3	5	2	3	2	2	3
	4	2	2	0	0	3	4	2	3	4	2	3	8	4	3	6	2	3	5	2	3	4	2	3
	4	2	2	0	2	3	4	2	3	4	2	3	2	1	3	4	2	3	4	2	3	1	1	3
	4	2	2	0	2	3	4	2	3	4	2	3	6	3	3	7	2	3	5	2	3	4	2	3
	4	2	2	0	0	3	3	2	3	4	2	3	1	1	3	7	2	3	6	2	3	1	1	3
	4	2	2	0	1	3	4	2	3	4	1	3	5	2	3	6	2	3	7	2	3	4	2	3
	4	2	2	0	2	3	4	2	3	5	2	3	4	2	3	6	3	3	3	2	3	2	2	3
	4	2	2	0	2	3	4	2	3	5	2	3	8	4	3	4	2	3	5	2	3	4	2	3
	4	2	2	0	0	3	3	2	3	4	2	3	4	2	3	5	2	3	4	2	3	4	2	3
	4	4	2	0	1	3	4	2	3	4	2	3	5	2	3	4	2	3	3	2	3	3	1	3
	4	2	2	0	1	3	7	2	3	4	2	3	4	2	3	7	2	3	4	2	3	3	2	3
	4	2	2	0	0	3	4	3	3	5	2	3	6	2	3	8	2	3	5	2	3	1	1	3
	4	2	2	0	0	3	3	2	3	5	3	3	4	2	3	4	2	3	5	2	3	4	2	3
	4	2	2	0	2	3	4	2	3	6	5	3	2	2	3	7	2	3	7	3	3	1	1	3
	4	2	2	0	2	3	4	2	3	3	2	3	10	2	3	4	2	3	6	2	3	6	2	3
	8	4	2	0	2	3	4	2	3	4	2	3	2	1	3	6	2	3	5	2	3	3	2	3
	4	2	3	0	2	3	2	1	3	4	2	3	4	2	3	4	2	3	4	2	3	3	2	3
	4	2	3	0	1	3	3	2	3	2	1	3	4	2	3	4	2	3	4	2	3	4	2	3
	4	2	3	0	0	3	2	1	3	2	2	3	4	2	3	5	2	3	6	2	3	3	2	3
	4	2	3	0	2	3	4	2	3	4	2	3	4	2	3	6	2	3	4	2	3	1	1	3
	5	2	3	0	0	3	5	2	3	2	1	3	2	1	3	7	2	3	4	2	3	2	2	3
	4	2	3	0	1	3	4	2	3	6	2	3	4	2	3	10	6	3	4	2	3	2	1	3
	4	2	3	0	0	3	4	2	3	4	2	3	4	2	3	4	2	3	6	2	3	5	2	3
	4	2	3	0	0	3	4	2	3	3	2	3	4	2	3	4	2	3	5	2	3	6	2	3
	4	2	3	0	2	3	4	2	3	5	2	3	4	2	3	4	1	3	2	1	3	2	1	3
	4	2	3	0	2	3	4	2	3	3	2	3	4	2	3	6	1	3	4	2	3	2	1	3
	4	2	3	0	2	3	7	2	3	4	2	3	4	2	3	4	2	3	3	2	3	1	1	3
	4	2	3	0	1	3	4	2	3	4	2	3	2	1	3	7	4	3	4	2	3	3	2	3
	4	2	3	0	1	3	4	2	3	2	1	3	5	2	3	3	2	3	5	2	3	3	2	3
	4	2	3	0	2	3	4	2	3	1	1	3	6	4	3	6	3	3	0	1	3	3	2	3
	4	2	3	0	1	3	4	2	3	1	1	3	4	2	3	7	3	3	3	2	3	1	1	3
	4	2	3	0	2	3	5	5	3	4	2	3	4	2	3	5	2	3	5	2	3	3	2	3
	4	2	3	0	0	3	4	2	3	2	1	3	4	2	3	7	2	3	4	2	3	2	2	3
	4	2	3	0	1	3	4	2	3	7	2	3	4	2	3	4	2	3	5	2	3	4	2	3
	4	2	3	0	2	3	4	1	3	4	2	3	5	2	3	3	2	3	2	2	3	3	2	3
	4	2	3	0	2	3	4	2	3	5	2	3	4	2	3	7	2	3	5	2	3	1	1	3
	4	2	3	0	1	3	4	2	3	4	1	3	4	2	3	4	2	3	8	4	3	1	1	3
	3	2	3	0	2	3	4	2	3	4	1	3	4	2	3	6	2	3	6	2	3	3	2	3
	4	2	3	0	1	3	4	2	3	5	2	3	5	2	3	4	2	3	3	2	3	3	3	3
	4	2	3	0	2	3	4	2	3	4	2	3	4	2	3	8	4	3	3	2	3	3	2	3
	4	2	3	0	2	3	8	2	3	4	2	3	4	2	3	4	2	3	8	2	3	1	1	3
	4	2	3	0	1	3	2	1	3	4	2	3	2	2	3	5	2	3	4	2	3	3	2	3
	4	2	3	0	2	3	4	2	3	4	2	3	4	2	3	4	2	3	1	2	3	4	2	3
	3	2	3	0	2	3	4	2	3	0	1	3	6	3	3	10	2	3	6	2	3	1	1	3
	4	2	3	0	2	3	4	2	3	5	2	3	4	2	3	7	2	3	4	2	3	4	2	3
	4	2	3	0	2	3	4	2	3	5	2	3	4	2	3	4	2	4	4	2	4	1	1	4
	4	2	3	0	1	3	4	2	3	4	2	3	0	1	3	5	3	4	3	2	4	2	1	4
	4	2	3	0	2	3	4	2	3	4	2	3	4	2	3	3	2	4	4	2	4	2	1	4
	4	2	3	0	2	3	4	2	3	6	2	3	4	2	3	4	2	4	4	2	4	3	2	4
	4	2	3	0	0	3	4	2	3	4	2	3	4	2	3	8	3	4	4	2	4	1	1	4
	4	2	3	0	1	4	4	2	3	2	1	3	4	2	3	4	3	4	4	2	4	4	2	4
	4	2	3	0	2	4	4	2	3	5	2	3	4	2	3	4	3	4	6	3	4	2	2	4
	5	2	3	0	0	4	4	2	3	3	2	3	8	2	3	4	2	4	2	2	4	2	1	4
	3	2	3	0	2	4	3	2	3	4	2	3	6	2	3	6	2	4	1	1	4	1	1	4
	4	2	3	0	2	4	8	2	3	4	1	3	3	2	3	5	2	4	4	2	4	2	1	4
	4	2	3	0	2	4	4	2	3	4	2	3	6	2	3	4	2	4	4	2	4	3	2	4
	4	2	3	0	0	4	4	2	3	5	2	3	4	2	3	3	1	4	6	3	4	2	1	4
	4	2	3	0	2	4	4	2	3	3	2	3	4	2	3	5	2	4	8	5	4	2	1	4
	4	2	3	0	2	4	4	2	3	4	2	3	8	2	3	5	2	4	7	2	4	1	1	4
	4	2	3	0	2	4	4	2	3	8	2	3	4	2	3	6	3	4	4	2	4	5	2	4
	4	2	3	0	2	4	4	2	3	3	2	3	6	2	3	5	2	4	6	2	4	3	1	4
	3	2	3	0	2	4	4	2	3	3	1	3	4	2	3	6	2	4	4	2	4	5	3	4
	4	2	3	0	2	4	3	2	3	2	2	3	1	1	3	4	2	4	2	2	4	4	2	4
	4	2	3	0	2	4	4	2	3	2	1	3	2	2	3	6	3	4	4	2	4	1	1	4
	4	2	3	0	1	4	4	2	3	4	2	3	10	2	3	2	2	4	4	2	4	2	2	4
	4	2	3	0	0	4	4	2	3	5	3	3	4	2	3	6	2	4	3	2	4	4	2	4
	4	2	3	0	0	4	4	2	3	4	2	3	4	2	3	7	3	4	4	2	4	2	1	4
	4	2	3	0	0	4	7	2	3	4	2	3	4	2	3	4	2	4	4	2	4	3	2	4
	4	2	3	0	2	4	4	2	3	2	1	3	4	2	3	4	2	4	4	2	4	4	2	4
	4	2	3	0	0	4	4	1	3	4	2	3	3	2	3	12	5	4	4	2	4	1	1	4
	4	2	3	0	2	4	4	2	3	4	2	3	4	2	3	8	3	4	4	2	4	2	2	4
	4	2	4	0	2	4	4	2	3	4	2	3	4	2	3	10	3	4	5	2	4	1	1	4
	4	2	4	0	2	4	4	2	3	6	2	3	4	2	3	4	2	4	4	2	4	2	1	4
	4	2	4	0	2	4	5	2	3	4	2	3	4	4	3	6	5	4	1	1	4	4	2	4
	6	3	4	0	0	4	4	2	3	4	2	3	4	2	3	9	2	4	4	2	4	4	2	4
	4	2	4	0	2	4	4	2	3	4	2	3	10	2	3	2	1	4	7	2	4	5	2	4
	4	2	4	0	0	4	4	2	3	4	2	3	4	2	3	4	2	4	4	2	4	0	0	4
	4	2	4	0	2	4	4	2	3	2	2	3	5	2	3	5	2	4	4	3	4	2	2	4
	4	2	4	0	2	4	8	2	3	2	2	3	5	2	3	3	2	4	3	2	4	1	1	4
	4	2	4	0	2	4	3	2	3	4	2	3	4	2	3	6	3	4	5	2	4	1	1	4
	4	2	4	0	2	4	4	2	3	3	2	3	4	2	3	2	2	4	3	2	4	4	2	4
	4	2	4	0	2	4	4	2	3	4	2	3	4	2	3	11	2	4	5	2	4	2	1	4
	4	2	4	0	1	4	4	2	3	4	2	3	4	2	3	5	3	4	5	3	4	3	2	4
	4	2	4	0	1	4	4	2	3	4	2	3	8	2	3	10	2	4	2	2	4	1	1	4
	4	2	4	0	2	4	4	2	3	4	2	3	4	2	3	7	4	4	2	2	4	2	1	4
	4	2	4	0	0	4	4	2	3	4	2	3	4	2	3	4	2	4	4	2	4	7	5	4
	4	2	4	0	0	4	4	2	3	4	2	3	3	2	3	5	2	4	4	2	4	0	0	4
	4	2	4	0	2	4	8	4	3	7	2	3	4	2	3	6	2	4	4	2	4	6	2	4
	4	2	4	0	2	4	6	3	3	4	2	3	4	2	3	3	2	4	3	2	4	2	1	4
	4	2	4	0	1	4	4	2	3	7	2	3	5	2	3	7	2	4	4	2	4	5	5	4
	4	2	4	0	0	4	4	1	3	4	2	3	4	2	3	3	2	4	4	2	4	1	1	4
	4	2	4	0	2	4	4	2	3	8	4	3	6	2	3	10	2	4	4	2	4	1	1	4
	4	2	4	0	0	4	4	2	3	4	2	3	4	2	3	4	2	4	4	2	4	2	2	4
	4	2	4	0	1	4	4	2	3	4	2	3	4	2	3	5	1	4	4	2	4	4	3	4
	4	2	4	0	2	4	3	2	3	4	2	3	8	2	3	4	2	4	4	2	4	3	2	4
	4	2	4	0	2	4	4	2	3	2	2	3	4	2	3	2	2	4	3	2	4	3	2	4
	4	2	4	0	0	4	4	2	3	4	2	3	4	2	3	7	3	4	5	3	4	2	1	4
	4	2	4	0	2	4	4	2	3	3	2	3	8	2	3	6	3	4	4	2	4	2	1	4
	4	2	4	0	2	4	6	3	3	4	2	3	4	2	3	16	2	4	3	2	4	4	2	4
	4	2	4	0	0	4	3	2	3	4	2	3	4	2	3	6	3	4	4	2	4	2	2	4
	4	2	4	0	2	4	4	2	3	4	2	4	5	2	4	4	2	5	3	2	5	1	1	5
	4	2	4	0	2	4	4	1	3	4	2	4	6	3	4	5	2	5	3	2	5	2	2	5
	6	3	4	0	2	4	9	2	3	2	1	4	5	2	4	6	2	5	4	2	5	1	1	5
	4	2	4	0	2	4	4	2	3	4	3	4	4	2	4	4	2	5	4	2	5	1	1	5
	4	2	4	0	2	4	4	2	3	6	3	4	4	2	4	6	4	5	2	1	5	2	1	5
	5	2	4	0		5	4	2	4	5	3	4	3	2	4	8	4	5	8	4	5	2	1	5
	8	4	4	0		5	8	2	4	4	2	4	3	2	4	4	2	5	3	2	5	2	1	5
	4	2	4	0		5	4	2	4	4	2	4	5	2	4	4	2	5	8	4	5	2	2	5
	4	2	4	0		5	4	2	4	2	2	4	4	2	4	4	2	5	2	2	5	1	1	5
	4	2	4	0		5	4	2	4	4	3	4	6	2	4	4	2	5	3	2	5	1	1	5
	4	2	4	0		5	3	2	4	4	2	4	5	2	4	4	2	5	8	4	5	1	1	5
	6	2	4	0		5	4	2	4	4	2	4	6	2	4	8	2	5	4	2	5	1	1	5
	4	2	4	0		5	4	2	4	3	2	4	6	3	4	5	2	5	4	2	5	2	1	5
	4	2	4	0		5	8	2	4	5	2	4	6	2	4	3	2	5	3	2	5	1	1	5
	4	2	4	0		5	4	2	4	4	2	4	3	2	4	2	1	5	4	2	5	3	2	5
	4	2	4	0		5	4	2	4	4	2	4	5	3	4	2	1	5	1	1	5	1	1	5
	4	2	4	0		5	4	2	4	4	2	4	3	2	4	3	2	5	3	2	5	2	1	5
	4	2	4	0		5	4	2	4	4	2	4	4	2	4	5	2	5	5	2	5	1	1	5
	4	2	4	0		5	4	2	4	4	2	4	5	2	4	4	2	5	4	2	5	2	1	5
	4	2	4	0		5	4	2	4	4	2	4	4	2	4	4	2	5	4	2	5	0	0	5
	6	2	4	0		5	4	2	4	4	2	4	4	2	4	7	3	5	4	1	5	3	2	5
	4	2	4	0		5	4	2	4	3	2	4	6	3	4	6	2	5	4	2	5	1	1	5
	4	2	4	0		5	5	2	4	4	2	4	5	2	4	6	3	5	1	1	5	2	1	5
	4	2	4	0		5	4	2	4	3	2	4	4	2	4	4	2	5	8	4	5	2	1	5
	4	2	4	0		5	4	2	4	2	1	4	4	2	4	7	4	5	4	2	5	1	1	5
	4	2	4	0		5	3	2	4	4	2	4	5	2	4	4	2	5	2	1	5	2	2	5
	4	2	5	0		5	4	2	4	2	1	4	4	4	4	6	2	5	5	2	5	1	1	5
	4	2	5	0		5	3	3	4	4	2	4	4	2	4	4	2	5	4	2	5	2	1	5
	2	2	5	0		5	3	2	4	4	2	4	2	2	4	4	2	5	6	3	5	2	1	5
	4	2	5	0		5	8	2	4	4	2	4	5	2	4	4	2	5	3	2	5	1	1	5
	4	2	5	0		5	4	2	4	4	2	4	5	2	4	5	2	5	4	2	5	3	2	5
	4	2	5	0		5	3	2	4	4	2	4	4	2	4	9	2	5	2	1	5	1	1	5
	4	2	5	0		5	4	2	4	4	2	4	7	4	4	7	2	5	4	2	5	1	1	5
	4	2	5	0		5	4	2	4	4	2	4	4	2	4	4	2	5	4	2	5	1	1	5
	4	2	5	0		5	4	2	4	4	1	4	4	2	4	4	2	5	7	3	5	2	2	5
	4	2	5	0		5	5	2	4	4	2	4	6	2	4	4	2	5	4	2	5	1	1	5
	4	2	5	0		5	3	2	4	5	2	4	1	1	4	4	2	5	4	2	5	3	1	5
	4	2	5	0		5	4	2	4	3	2	4	4	1	4	6	2	5	4	2	5	2	2	5
	4	2	5	0		5	4	2	4	4	2	4	4	2	4	4	2	5	4	2	5	3	2	5
	4	1	5	0		5	4	2	4	3	2	4	4	2	4	4	2	5	2	1	5	1	1	5
	4	1	5	0		5	4	2	4	4	2	4	1	1	4	5	3	5	10	6	5	1	1	5
	4	2	5	0		5	4	2	4	4	2	4	4	2	4	4	2	5	4	2	5	3	2	5
	4	2	5	0		5	4	2	4	4	2	4	6	3	4	7	2	5	3	2	5	2	2	5
	4	2	5	0		5	4	2	4	2	1	4	6	2	4	2	1	5	4	2	5	3	2	5
	4	2	5	0		5	4	2	4	5	2	4	4	2	4	4	2	5	4	2	5	0	0	5
	4	2	5	0		5	4	2	4	4	2	4	4	2	4	4	2	5	4	2	5	5	4	5
	4	2	5	0		5	4	2	4	4	2	4	6	5	4	6	2	5	3	2	5	2	1	5
	4	2	5	0		5	3	2	4	5	3	4	4	2	4	5	3	5	4	2	5	2	1	5
	4	2	5	0		5	4	2	4	4	2	4	4	2	4	5	4	5	8	4	5	0	0	5
	4	2	5	0		5	5	2	4	5	2	4	8	4	4	4	2	5	4	2	5	3	3	5
	4	2	5	0		5	4	2	4	4	2	4	13	6	4	4	2	5	2	1	5	2	1	5
	4	2	5	0		5	4	2	4	4	2	4	6	2	4	6	2	5	4	2	5	4	4	5
	4	2	5	0		5	4	2	4	4	2	4	8	2	4	3	2	5	3	2	5	2	2	5
	4	2	5	0		5	4	2	4	3	2	4	6	3	4	4	2	5	2	1	5	1	1	5
	4	2	5	0		5	4	2	4	4	2	4	6	2	4	6	2	5	4	2	5	2	1	5
	4	2	5	0		5	4	2	4	4	2	5	4	2	5				5	2	6	1	1	5
	4	2	5	0		5	4	2	4	4	2	5	4	2	5				3	2	6	5	4	5
	4	2	5	0		5	4	2	4	4	2	5	3	2	5				5	2	6	1	1	5
	4	2	5	0		5	4	2	4	4	2	5	4	2	5				4	2	6
	4	2	5	0		5	4	2	4	4	2	5	3	2	5				4	2	6
	4	1	5				4	2	5	5	2	5	6	4	5				6	3	6
	4	2	5				4	2	5	4	2	5	4	2	5				8	6	6
	4	2	5				4	2	5	3	2	5	8	4	5				4	2	6
	4	2	5				4	2	5	4	2	5	5	3	5				4	2	6
	4	2	5				4	2	5	4	2	5	4	2	5				7	2	6
	4	2	5				4	2	5	4	2	5	4	2	5				4	2	6
	4	2	5				4	2	5	4	2	5	4	2	5				2	1	6
	4	2	5				4	2	5	7	4	5	4	2	5				4	2	6
	4	2	5				4	2	5	4	2	5	4	2	5				5	2	6
	4	2	5				4	2	5	4	2	5	3	2	5				8	4	6
	4	2	5				5	3	5	4	2	5	4	2	5				4	1	6
	4	2	5				3	2	5	2	2	5	4	2	5				4	2	6
	4	2	5				4	2	5	7	4	5	5	2	5				4	2	6
	4	2	5				5	3	5	3	2	5	4	2	5				4	2	6
	4	2	5				6	2	5	6	3	5	5	3	5				4	2	6
	4	2	5				3	2	5	4	2	5	4	2	5				4	2	6
	4	2	5				4	2	5	5	3	5	1	1	5				4	2	6
	4	2	5				4	2	5	4	2	5	5	2	5				4	2	6
	4	2	5				4	2	5	4	2	5	4	2	5				3	2	6
	3	2	5				4	2	5	6	3	5	4	2	5				4	2	6
	4	2	5				4	2	5	4	2	5	4	2	5				4	2	6
	4	2	6				7	4	5	5	2	5	5	2	5				3	2	6
	4	2	6				4	2	5	4	2	5	3	2	5				5	3	6
	4	2	6				4	2	5	4	2	5	4	2	5				6	4	6
	4	2	6				4	2	5	2	1	5	4	2	5				6	2	6
	4	2	6				4	2	5	4	2	5	4	2	5				4	2	6
	4	2	6				4	2	5	3	3	5	4	2	5				3	1	6
	4	2	6				4	2	5	4	2	5	4	2	5				5	2	6
	4	2	6				4	2	5	4	2	5	4	2	5				4	2	6
	4	2	6				4	2	5	2	1	5	4	2	5				5	2	6
	4	2	6				4	2	5	3	2	5	4	2	5				4	2	6
	4	2	6				4	2	5	4	2	5	4	2	5				5	2	6
	4	2	6				4	2	5	3	2	5	7	5	5				3	2	6
	4	2	6				3	2	5	3	2	5	4	2	5				4	2	6
	4	2	6				4	2	5	5	2	5	7	2	5				4	2	6
	4	2	6				3	2	5	3	2	5	4	2	5				5	2	6
	4	2	6				4	2	5	4	2	5	5	2	5				6	3	6
	4	2	6				4	2	5	4	2	5	4	2	5				4	2	6
	4	2	6				8	4	5	2	2	5	4	2	5				4	2	6
	4	2	6				8	4	5	5	3	5	4	2	5				4	2	6
	4	2	6				3	2	5	4	2	5	3	2	5				4	2	6
	4	2	6				3	2	5	4	2	5	4	2	5				3	2	6
	4	2	6				4	2	5	5	2	5	4	2	5				4	2	6
	4	2	6				4	2	5	5	3	5	4	2	5				6	2	6
	4	2	6				4	2	5	1	2	5	4	2	5				4	2	6
	4	2	6				4	2	5	4	1	5	3	1	5				7	2	6
	4	2	6				3	1	5	4	2	5	3	2	5				3	2	6
	4	2	6				3	2	5	3	2	5	4	2	5				4	2	6
	4	2	6				4	2	5	4	2	5	4	1	5				4	2	6
	4	2	6				5	3	5	4	2	5	4	2	5				5	2	6
	4	2	6				3	2	5	3	2	5	4	2	5
	4	2	6				4	2	5	2	2	5
	4	2	6				3	2	5	4	2	5
	4	2	6				4	2	5	4	2	5
	4	2	6				4	2	5	4	2	5
	2	1	6				4	2	5	6	3	5
	4	2	6				4	2	5	4	2	5
	4	2	6				3	2	5	4	2	5
	4	2	6				4	2	5	1	1	5
	4	2	6				4	2	5	4	2	5
	4	2	6				4	2	5	5	3	5
	4	2	6				6	4	5	2	1	5
	4	2	6				4	2	5	5	5	5
	4	1	6				2	1	5	4	2	5
	4	2	6				4	2	5	6	3	5
	4	2	6				4	2	5	4	2	5
	4	2	6				4	2	5	4	2	5
	4	2	6				4	2	5	6	3	5
	4	2	6				3	2	5	4	2	5
	4	1	6				4	2	5	8	3	5
	4	2	6				4	2	5	4	4	5
	4	2	6				4	2	5	3	2	5
	4	2	6				5	3	5	4	2	5
	4	2	6				4	2	5	5	2	5
	4	2	6				4	2	5	5	2	5
	4	2	6				4	2	5	4	2	5
	4	2	7				4	2	5	5	4	5
	4	2	7				4	2	5	5	2	5
	4	2	7				8	4	5	4	2	5
	4	2	7				4	2	5	4	2	5
	4	2	7				2	1	5	6	2	5
	4	2	7				4	2	5	4	2	5
	4	2	7				4	2	5	4	2	5
	4	2	7				1	1	5	3	2	5
	4	2	7				4	2	5	2	1	6
	4	2	7				4	2	5	2	1	6
	4	2	7				4	2	5	4	2	6
	4	2	7				5	2	6	5	2	6
	4	2	7				4	2	6	4	2	6
	4	2	7				5	2	6	3	2	6
	4	1	7				4	2	6	4	2	6
	4	2	7				4	2	6	4	2	6
	4	2	7				4	2	6	4	2	6
	4	2	7				4	2	6	4	2	6
	4	2	7				5	2	6	3	2	6
	4	2	7				5	2	6	5	2	6
	4	2	7				4	2	6	5	2	6
	4	2	7				4	2	6	5	2	6
	4	2	7				4	2	6	4	2	6
	4	2	7				4	2	6	6	3	6
	3	1	7				5	2	6	5	2	6
	4	2	7				3	2	6	4	2	6
	4	2	7				4	2	6	4	2	6
	4	2	7				3	2	6	4	2	6
	4	1	7				4	2	6	4	2	6
	4	2	7				4	2	6	4	2	6
	4	2	7				4	2	6	4	2	6
	4	2	7				4	2	6	4	2	6
	4	2	7				8	2	6	4	2	6
	4	2	7				4	2	6	4	2	6
	4	2	7				2	1	6	4	2	6
	4	2	7				4	2	6	4	2	6
	4	2	7				4	2	6	4	2	6
	4	2	7				5	2	6	4	2	6
	4	2	7				4	2	6	4	2	6
	4	2	7				4	2	6	5	2	6
	4	2	7				3	2	6	4	2	6
	4	2	7				8	4	6	4	2	6
	4	2	7				4	2	6	4	2	6
	4	2	7				4	2	6	4	2	6
	4	1	7				3	1	6	4	2	6
	4	2	7				4	2	6	3	2	6
	4	2	7				4	2	6	4	2	6
	4	2	7				4	2	6	4	2	6
	4	2	7				4	2	6	3	2	6
	4	2	7				4	2	6	4	2	6
	4	2	7				4	2	6	4	2	6
	4	1	7				4	2	6	2	1	6
	4	2	7				4	2	6	4	2	6
	4	2	7				4	2	6	4	2	6
	4	2	7				4	2	6	3	2	6
							4	2	6	4	2	6
							4	2	6	5	2	6
							3	2	6	3	2	6
							4	2	6	2	2	6
							8	2	6	4	2	6
							4	2	6	4	2	6
							4	2	6	4	2	6
							4	2	6	4	2	6
							8	4	6	4	2	7
							4	2	6	4	1	7
							4	2	6	4	2	7
							4	2	7	5	2	7
							4	2	7	4	2	7
							4	2	7	3	2	7
							3	2	7	5	2	7
							3	2	7	4	2	7
							8	2	7	4	2	7
							4	2	7	5	2	7
							3	2	7	5	2	7
							5	2	7	5	2	7
							4	2	7	7	5	7
							3	2	7	4	2	7
							4	2	7	4	2	7
							4	2	7	4	2	7
							4	2	7	6	2	7
							4	2	7	6	2	7
							4	2	7	5	2	7
							3	2	7	3	1	7
							4	2	7	4	2	7
							4	2	7	4	2	7
							3	2	7	4	2	7
							3	2	7	4	2	7
							4	2	7	6	3	7
							8	2	7	4	2	7
							4	2	7	4	2	7
							4	2	7	4	2	7
							4	2	7	4	2	7
							4	2	7	2	1	7
							3	2	7	5	2	7
							4	2	7	6	3	7
							3	2	7	6	2	7
							4	2	7	5	2	7
							4	2	7	4	2	7
							4	2	7	4	2	7
							3	2	7	8	4	7
							4	2	7	3	2	7
							7	2	7	5	2	7
							4	2	7	4	2	7
							4	2	7	5	2	7
							4	2	7	4	2	7
							4	2	7	4	2	7
							4	2	7	4	3	7
							3	2	7	4	2	7
							4	2	7	4	2	7
							4	2	7	4	2	7
							3	2	7	4	2	7
							0	1	7	1	1	7
							4	2	7	6	2	7
							4	2	7	6	3	7
							4	2	7	5	2	7
							4	2	7	2	1	7
							3	2	7	4	2	7
							4	2	7	4	2	7
							4	2	7	4	2	8
							3	2	7	8	4	8
							4	2	7	4	2	8
							5	2	8	4	2	8
							5	2	8	6	3	8
							4	2	8	3	2	8
							4	2	8	6	2	8
							8	4	8	4	2	8
							4	2	8	4	2	8
							4	2	8	5	2	8
							4	2	8	5	2	8
							4	2	8	6	2	8
							4	2	8	4	2	8
							4	2	8	4	2	8
							4	2	8	6	3	8
							4	2	8	4	2	8
							4	2	8	4	2	8
							4	2	8	5	2	8
							5	2	8	4	2	8
							4	2	8	4	2	8
							4	2	8	4	2	8
							4	2	8	4	2	8
							4	2	8	4	2	8
							4	2	8	2	2	8
							4	2	8	4	1	8
							4	2	8	3	2	8
							4	2	8	4	2	8
							4	2	8	3	2	8
							4	2	8	4	2	8
							4	2	8	4	2	8
							4	2	8	4	2	8
							3	2	8	4	2	8
							4	2	8	5	2	8
							6	3	8	4	2	8
							4	2	8	1	1	8
							4	2	8	5	2	8
							4	2	8	4	1	8
							4	2	8	4	2	8
							4	2	8	5	2	8
							4	2	8	1	1	8
							4	2	8	5	2	8
							4	2	8	4	2	8
							4	2	8	4	2	8
							5	2	8	8	2	8
							4	2	8	2	2	8
							4	2	8	5	2	8
							4	2	8	2	2	8
							2	1	8	4	2	8
							4	2	8	4	2	8
							4	2	8	1	1	8
							5	2	8	10	2	8
							4	2	8	3	2	8
							4	2	8	4	2	8
							4	2	8	6	3	8
							4	2	8	5	2	8
							4	2	8	4	2	9
							4	2	8	1	2	9
							4	2	8	4	2	9
										4	2	9
										2	2	9
										4	2	9
										2	2	9
										4	2	9
										5	5	9
										4	2	9
										4	2	9
										4	1	9
										4	2	9
										2	1	9
										8	4	9
										2	1	9
										6	3	9
										4	2	9
										4	2	9
										6	3	9
										4	2	9
										4	2	9
										5	2	9
										4	2	9
										4	2	9
										4	2	9
										2	1	9
										4	2	9
										4	2	9
										4	2	9
										4	2	9
										4	2	9
										0	2	9
										4	2	9
										4	2	9
										4	2	9
										4	2	9
										7	2	9
										4	1	9
										4	2	9
										4	3	9
										5	2	9
										5	2	9
										4	2	9
										2	1	9
										2	2	9
										1	1	9
										2	2	9
										4	2	9
										2	1	9
										3	1	9
										6	3	9
										4	2	9
										4	2	9
										4	2	9
										4	2	10
										4	2	10
										4	2	10
										0	2	10
										4	2	10
										4	2	10
										4	2	10
										5	2	10
										5	2	10
										4	2	10
										2	2	10
										4	2	10
										4	2	10
										2	2	10
										2	1	10
										4	2	10
										6	3	10
										4	2	10
										4	2	10
										5	2	10
										5	2	10
										6	4	10
										4	2	10
										4	2	10
										2	2	10
										4	2	10
										8	4	10
										4	2	10
										4	2	10
										6	3	10
										4	2	10
										4	2	10
										4	2	10
										4	2	10
										4	2	10
										5	2	10
										4	2	10
										4	2	10
										2	3	10
										3	5	10
										4	2	10
										6	2	10
										4	1	10
										4	2	10
										5	2	10
										4	2	10
										4	2	10
										4	2	10
										3	2	10
										4	2	10
										8	2	10
										4	2	10
										5	2	10
										7	3	10
										7	2	10
[truncated: 34 more columns]
