# Supplementary material for: Tuning SAS-6 architecture with monobodies impairs distinct steps of centriole assembly
Source: Nat Commun. 2021 Jun 21;12:3805. doi: 10.1038/s41467-021-23897-0 (PMC8217511; doi:10.1038/s41467-021-23897-0)
Supplement: Supplementary file 7 — Source Data [file 41467_2021_23897_MOESM7_ESM.zip › Suppl-Fig-2_Source_Data.xlsx]

## Sheet: Sheet1
FACS based binding assay: related to Supplementary figure 2b
		CrSAS-6_6HR (500nM)									HsSAS-6_6HR (500nM)
		Replicate_1	Replicate_2	Replicate_3	Replicate_4	Mean	SD	SEM			Replicate_1	Replicate_2	Replicate_3	Replicate_4	Mean	SD	SEM
	MB-CRS6-1	43.8	51.5	24.4	40.4	40.025	11.4048	5.70239		MB-CRS6-1	72.5	53.8	19.5	66.2	53	23.6459	11.8229
	MB-CRS6-13	36.23	35.12	32.68	38.27	35.575	2.32953	1.16476		MB-CRS6-13	1.99	2.69	4.55	2.95	3.045	1.08214	0.541071
	MB-CRS6-15	50.76	41.12	51.1	53.08	49.015	5.36182	2.68091		MB-CRS6-15	2.58	1.63	1.86	3.73	2.45	0.944422	0.472211
		CrSAS-6_N (500nM)									HsSAS-6_N (500nM)
		Replicate_1	Replicate_2	Replicate_3	Replicate_4	Mean	SD	SEM			Replicate_1	Replicate_2	Replicate_3	Replicate_4	Mean	SD	SEM
	MB-CRS6-1	105.3	19.1	9.47	18.7	38.1425	44.9921	22.4961		MB-CRS6-1	17.4	26.8	25.9	39.5	27.4	9.1108	4.5554
	MB-CRS6-13	126.15	154.93	154.88	159.68	148.91	15.3394	7.6697		MB-CRS6-13	13.85	5.27	10.69	2.73	8.135	5.05343	2.52672
	MB-CRS6-15	42.45	61.58	82.78	54.57	60.345	16.9158	8.45792		MB-CRS6-15	3.22	2.99	2.48	2.56	2.8125	0.352077	0.176039
		CrSAS-6_6HR (4µM)
		Replicate_1	Replicate_2	Replicate_3	Replicate_4	Mean	SD	SEM
	MB-CRS6-1	51.2	63.31	63.22	64.1	60.4575	6.18432	3.09216
		CrSAS-6_N (4µM)
		Replicate_1	Replicate_2	Replicate_3	Replicate_4	Mean	SD	SEM
	MB-CRS6-1	11.51	20.82	16.6	14.63	15.89	3.89791	1.94895
		HsSAS-6_6HR (4µM)
		Replicate_1	Replicate_2	Replicate_3	Replicate_4	Mean	SD	SEM
	MB-CRS6-1	11.13	10.59	12.31	12.54	11.6425	0.934786	0.467393
FACS based binding assay: related to Supplementary figure 2c
		MB-CRS6-1
	CrSAS-6_6HR (µM)	Replicate_1	Replicate_2		CrSAS-6_N (µM)	MB-CRS6-1
	17.5	306.23	381.33		5	16.58
	8.75	273.16	225.66		2.5	16.39
	4.375	190.95	172.01		1.25	9.83
	2.1875	123.7	148.25		0.625	9.19
	1.09375	71.88	50.27		0.3125	11.8
	0.546875	39.04	32.89		0.15625	5.68
	0.273438	27.82	19.2		0.078125	5.49
	0	4.07	2.85		0	5.27
		MB-CRS6-13
	CrSAS-6_6HR (µM)	Replicate_1	Replicate_2		CrSAS-6_N (µM)	MB-CRS6-13
	5	249.45	260.06		5	383.13
	2.5	217.34	219.07		2.5	339.04
	1.25	153.52	169.88		1.25	312.8
	0.625	83.16	78.25		0.625	317.11
	0.3125	57.98	22.7		0.3125	224.79
	0.15625	46.73	40.88		0.15625	146.89
	0.078125	9.4	7.85		0.078125	47.29
	0	3.94	2.83		0	4.3
		MB-CRS6-15
	CrSAS-6_6HR (µM)	Replicate_1	Replicate_2		CrSAS-6_N (µM)	MB-CRS6-15
	5	488.19	452.57		5	582.16
	2.5	379.05	310.85		2.5	429.14
	1.25	247.65	280.03		1.25	155.31
	0.625	205.14	180.93		0.625	171.31
	0.3125	143.7	124.24		0.3125	85.25
	0.15625	80.26	76.09		0.15625	68.77
	0.078125	51.64	45.55		0.078125	36.82
	0	3.92	19.57		0	3.71
