# Supplementary material for: Tuning SAS-6 architecture with monobodies impairs distinct steps of centriole assembly
Source: Nat Commun. 2021 Jun 21;12:3805. doi: 10.1038/s41467-021-23897-0 (PMC8217511; doi:10.1038/s41467-021-23897-0)
Supplement: Supplementary file 7 — Source Data [file 41467_2021_23897_MOESM7_ESM.zip › Suppl-Fig-6_Source_Data.xlsx]

## Sheet: Blot_quantification
WB quantification: related to Supplementary figure 6c
Experiment-1	Sample	Signal	Total	Area	Bkgnd.	Type	Normalisation to lading control	Normalised signal	Normalised quantity relative to RPE-1::p53(-)
	RPE-1::p53(-)	6040	131000	756	165	Signal	0.98913	5974.35	100
	RPE-1::p53(-);sas-6(-)::[Psas6]-HsSAS-6-eGFP	4060	103000	615	161	Signal	1	4060	67.9572
	RPE-1::p53(-);sas-6(-)::[Psas6]-ChSAS-6-eGFP	15100	100000	608	140	Signal	0.92029	30829.7	516.035
Experiment-2	Sample	Signal	Total	Area	Bkgnd.	Type	Normalisation	Concentration	Normalised quantity relative to RPE-1::p53(-)
	RPE-1::p53(-)	18000	1330000	903	1450	Signal	1	18000	100
	RPE-1::p53(-);sas-6(-)::[Psas6]-HsSAS-6-eGFP	12600	1300000	897	1440	Signal	0.898023	11315.1	62.8616
	RPE-1::p53(-);sas-6(-)::[Psas6]-ChSAS-6-eGFP	89200	761000	476	1410	Signal	0.85744	76483.7	424.909
	RPE-1::p53(-);sas-6(-)::[Psas6]-ChSAS-6-eGFP	71300	685000	448	1370	Signal	0.852237	60764.5	337.581
	RPE-1::p53(-);sas-6(-)::[Psas6]-ChSAS-6-eGFP	88900	789000	525	1330	Signal	0.950052	84459.6	469.22
Experiment-3	Sample	Signal	Total	Area	Bkgnd.	Type	Conc. Std.	Concentration	Normalised quantity relative to RPE-1::p53(-)
	RPE-1::p53(-)	7510	106000	722	136	Signal	0.85	6383.5	100
	RPE-1::p53(-);sas-6(-)::[Psas6]-HsSAS-6-eGFP	3990	120000	828	140	Signal	1	4588.5	71.8806
	RPE-1::p53(-);sas-6(-)::[Psas6]-ChSAS-6-eGFP	14900	104000	648	138	Signal	1	14900	233.414
	RPE-1::p53(-);sas-6(-)::[Psas6]-ChSAS-6-eGFP	15100	100000	608	140	Signal	1	15100	236.547
	RPE-1::p53(-);sas-6(-)::[Psas6]-ChSAS-6-eGFP	11200	123000	800	140	Signal	1	11200	175.452
													RPE-1::p53(-);sas-6(-)
												RPE-1::p53(-)	[Psas6]-HsSAS-6-eGFP	[Psas6]-ChSAS-6-eGFP
												100	67.9572	516.035
												100	62.8616	424.909
												100	71.8806	337.581
														469.22
														233.414
														236.547
														175.452
											Average	100	67.5665	341.88
											SD	0	4.52219	131.666
											SEM	0	2.61089	49.7651
Co-IP quantification: related to Supplementary figure 6f
	Sample	Total	Area	Background	Signal	Normalised
	ChSAS-6+MB-NC	2240000	612	3450	124000	100
	ChSAS-6+MB-1	4040000	740	3360	1550000	1250
	ChSAS-6+MB-13	1800000	504	3160	205000	165.32
	ChSAS-6+MB-15	1890000	468	3230	381000	307.26
